# Supplementary material for: Metabolic responses and performance of Holstein × Gyr heifers grazing Brachiaria decumbens supplemented with varied crude protein levels
Source: PLoS One. 2023 Aug 24;18(8):e0289747. doi: 10.1371/journal.pone.0289747 (PMC10449210; doi:10.1371/journal.pone.0289747)
Supplement: S1 Data — (XLSX) [file pone.0289747.s001.xlsx]

## Sheet: data
ANI	PER	TRAT	Treat	BW	ADG	DMIPasture	Total DMI	NDFi Intake	CP intake	NDF total intake	EE intake	NFC ration intake	Organic matter total intake	DMI pasture_BW	DMI_BW	NDF intake_BW	Digest. NDF	Digest. CP	Digest.EE	Digest.NFC	Digest.DM	Digest.OM	Intake CP digestible	Intake FDN digestible	Intake EE digestible	Intake NFCdigestible	Intake OM digestible	Intake DM digestible	TDN intake	ED[]	EM[]	ME intake	RDP intake	RUP intake	MP intake	ME intake_BW	MP/ME	CPDOM
1	1	1	11	248.7	0.445	7.59394	9.18307	1.11079	1.00581	4.70536	0.408766	2.25753	8.37746	30.5345	36.9243	18.9198	633.414	655.077	473.05	751.943	639.925	660.131	0.658879	2.98044	0.193367	1.69754	5.53022	5.53022	5.77193	2.73927	2.31666	21.274	402.24	603.565	740.286	85.541	34.7976	181.874
1	2	1	21	301	0.555	5.93564	6.84667	1.2078	0.568772	3.77059	0.238624	1.65248	6.23047	19.7197	22.7464	12.5269	488.724	256.585	338.965	475.425	433.885	458.269	0.145938	1.84278	0.0808852	0.785631	2.85523	2.97067	2.95634	1.84278	1.41121	9.66205	330.323	238.449	402.166	32.0998	41.6233	199.204
1	3	1	31	358	0.569	7.06451	8.9373	1.37156	0.83413	4.62017	0.387476	2.328	8.16977	19.7333	24.9645	12.9055	456.602	193.363	202.755	526.976	396.904	437.739	0.161289	2.10958	0.0785625	1.2268	3.57623	3.54725	3.67443	1.75159	1.31911	11.7893	424.089	410.041	599.45	32.9309	50.8471	233.243
1	4	1	41	404	0.58	6.23015	8.23425	1.10757	0.854415	3.9104	0.331279	2.45517	7.55126	15.4212	20.3818	9.67921	510.548	297.185	650.672	509.186	445.705	492.11	0.253919	1.99645	0.215554	1.25014	3.71605	3.67005	3.9855	2.07472	1.64547	13.5492	246.657	607.758	644.067	33.5377	47.5353	229.925
2	1	3	13	217	0.267	2.89612	4.12371	0.428147	0.73279	1.89198	0.170819	0.968958	3.76455	13.3462	19.0033	8.71882	688.428	808.866	612.959	804.521	709.988	738.329	0.592729	1.30249	0.104705	0.779548	2.77948	2.92778	2.91036	3.16416	2.74581	11.3229	289.455	443.335	539.919	52.1792	47.6838	263.643
2	2	3	23	244.333	0.29	5.08041	5.99018	1.03245	0.719269	3.27468	0.207222	1.22964	5.43082	20.7929	24.5164	13.4025	582.601	564.403	291.892	468.818	509.629	543.335	0.405958	1.90783	0.0604863	0.576478	2.95075	3.05277	3.02636	2.2163	1.78846	10.7132	242.543	476.727	536.609	43.8467	50.0885	243.758
2	3	3	33	300.333	0.559	5.40456	6.07051	1.03973	0.697467	3.49141	0.236548	1.04961	5.47503	17.9952	20.2126	11.6251	500.565	389.962	76.6834	363.245	401.89	441.836	0.271985	1.74768	0.0181393	0.381264	2.41907	2.43968	2.44174	1.75194	1.31946	8.0098	371.282	326.185	498.569	26.6697	62.2448	288.321
2	4	3	43	347.333	0.593	10.6864	12.4723	1.87513	1.69813	6.62982	0.471254	2.49623	11.2954	30.7669	35.9088	19.0878	616.421	650.537	635.169	479.725	561.626	592.123	1.10469	4.08676	0.299326	1.1975	6.68828	7.00478	7.06244	2.50104	2.07606	25.8932	238.413	1459.71	1320.35	74.5487	50.9922	253.896
3	1	0	10	189.833	0.331	5.71921	5.71921	0.818937	0.619363	3.42249	0.230192	0.875346	5.14739	30.1275	30.1275	18.0289	643.143	583.518	366.107	723.65	593.869	637.27	0.36141	2.20115	0.0842747	0.633444	3.28028	3.39646	3.38562	2.57402	2.14976	12.2949	157.587	461.776	470.277	64.7671	38.2496	188.814
3	2	0	20	182.667	0.224	4.62103	4.62103	0.92747	0.359917	2.86315	0.151237	0.880499	4.25481	25.2976	25.2976	15.6742	528.325	330.333	278.834	224.353	400.022	439.804	0.118892	1.51267	0.0421701	0.197543	1.87128	1.84851	1.92399	1.78426	1.3521	6.24809	401.54	0	256.986	34.2049	41.1302	192.337
3	3	0	30	250	0.389	4.982	4.982	0.952176	0.432403	3.11252	0.185365	0.874079	4.60437	19.928	19.928	12.4501	501.629	78.0109	9.71629	39.3523	292.34	354.286	0.0337321	1.56133	0.00180106	0.034397	1.63126	1.45644	1.63351	1.38657	0.950434	4.73506	908.738	0	581.592	18.9403	122.827	265.073
3	4	0	40	295	0.515	5.72421	5.72421	0.991434	0.574139	3.80145	0.220684	0.689035	5.28531	19.4041	19.4041	12.8863	626.326	374.775	423.482		421.895	477.717	0.215173	2.38095	0.0934558		2.52488	2.41501	2.80639	2.11093	1.68204	9.62836	304.743	269.396	410.552	32.6385	42.6399	227.392
5	1	1	11	196	0.381	5.22613	6.02571	0.760111	0.658252	3.20843	0.26223	1.35096	5.47987	26.6639	30.7434	16.3695	650.304	656.422	506.134	748.258	630.198	668.289	0.432091	2.08645	0.132724	1.01087	3.66213	3.79739	3.82804	2.76748	2.34516	14.1312	269.058	389.195	483.553	72.0982	34.2187	179.746
5	2	1	21	237	0.436	6.00336	6.70277	1.21756	0.549316	3.79097	0.230536	1.51426	6.08508	25.3306	28.2817	15.9956	537.679	365.638	408.438	383.087	458.492	478.782	0.200851	2.03832	0.0941597	0.580094	2.91343	3.07317	3.03113	1.94057	1.50998	10.121	346.087	203.23	384.079	42.7048	37.9486	188.546
5	3	1	31	289.333	0.523	6.07614	7.52892	1.17787	0.698787	3.95635	0.322751	1.89605	6.87394	21.0005	26.0216	13.674	500.605	290.692	414.56	484.802	425.325	470.867	0.203132	1.98057	0.1338	0.919211	3.23671	3.20224	3.40396	1.93578	1.50514	11.3321	796.937	0	510.04	39.1661	45.0086	215.894
5	4	1	41	332.667	0.549	7.42656	8.69191	1.30428	0.889805	4.54436	0.343827	2.13345	7.91145	22.3243	26.128	13.6604	528.276	440.887	520.608	619.743	509.476	542.78	0.392304	2.40068	0.178999	1.32219	4.29418	4.42832	4.51793	2.24526	1.81771	15.7994	382.311	507.494	650.674	47.4931	41.1836	207.212
6	1	1	11	230.667	0.9386	3.49817	4.9685	0.522564	0.548541	2.24233	0.236207	1.54878	4.57586	15.1655	21.5397	9.72109	599.699	427.163	393.88	735.916	580.598	614.497	0.234317	1.34473	0.0930374	1.13977	2.81185	2.8847	2.92815	2.54033	2.11573	10.512	255.58	292.96	397.94	45.5723	37.8557	195.082
6	2	1	21	284	0.567	4.35242	5.371	0.891982	0.458029	2.80061	0.192046	1.45972	4.9104	15.3254	18.912	9.8613	526.419	214.494	61.9712	536.431	450.508	482.135	0.0982443	1.47429	0.0119013	0.783039	2.36748	2.41967	2.38236	1.88845	1.45733	7.82732	104.47	353.559	349.708	27.561	44.6779	193.467
6	3	1	31	334	0.501	4.13935	6.2397	0.815094	0.607098	2.81777	0.293782	2.03855	5.7572	12.3933	18.6817	8.43644	481.337	162.159	89.4976	499.664	382.031	434.174	0.0984464	1.3563	0.0262928	1.01859	2.49963	2.38376	2.53249	1.72652	1.29379	8.07285	380.725	226.373	424.762	24.1702	52.6162	242.875
6	4	1	41	383.667	0.628	6.45588	8.23056	1.1434	0.85078	4.02064	0.329554	2.33091	7.53188	16.8268	21.4524	10.4795	495.788	355.761	383.135	531.038	440.172	485.951	0.302674	1.99338	0.126264	1.2378	3.66012	3.62286	3.81795	1.99899	1.56898	12.9136	215.311	635.469	646.174	33.6584	50.0382	232.446
7	1	1	11	205.167	0.448	2.48146	3.2415	0.366518	0.356454	1.56196	0.149195	0.903625	2.97123	12.0949	15.7993	7.6131	629.728	567.572	550.372	848.29	642.811	684.757	0.202313	0.983607	0.0821126	0.766537	2.03457	2.08367	2.13721	2.85529	2.43384	7.8893	306.236	50.218	236.165	38.4531	29.9349	175.199
7	2	1	21	236	0.272	6.42191	7.32916	1.30533	0.606204	4.07149	0.254355	1.73238	6.66443	27.2115	31.0557	17.2521	544.163	395.081	543.156	509.173	495.118	521.468	0.2395	2.21556	0.138154	0.882081	3.47529	3.6288	3.64798	2.1353	1.70665	12.5083	292.69	313.515	438.133	53.0013	35.0274	174.433
7	3	1	31	276.667	0.456	7.03822	8.81789	1.36548	0.82086	4.59347	0.3803	2.2614	8.05603	25.4394	31.8719	16.6029	500.583	321.21	347.096	640.496	484.365	514.335	0.263668	2.29941	0.132001	1.44842	4.1435	4.27108	4.3085	2.09327	1.6642	14.6748	303.723	517.137	608.092	53.0414	41.4379	198.108
7	4	1	41	301.333	0.312	9.69672	11.5861	1.70634	1.18897	5.95818	0.459709	2.95305	10.5599	32.1794	38.4493	19.7727	528.691	439.029	597.209	643.765	526.825	553.758	0.52199	3.15004	0.274542	1.90107	5.84764	6.10383	6.19082	2.30609	1.87915	21.772	240.984	947.983	912.616	72.2521	41.9171	203.324
9	1	3	13	156.333	0.284	2.78807	4.15737	0.414228	0.769476	1.84567	0.172733	1.01311	3.80098	17.8341	26.593	11.806	637.251	752.846	459.146	792.849	660.145	694.031	0.579297	1.17615	0.0793096	0.803242	2.638	2.74447	2.73714	2.95933	2.53892	10.5552	590.309	179.167	521.132	67.5175	49.3718	291.689
9	2	3	23	150	-0.066	3.82139	4.62004	0.778199	0.581687	2.47911	0.161015	0.971029	4.19284	25.476	30.8003	16.5274	528.652	494.453	315.085	488.617	480.052	506.434	0.287617	1.31059	0.0507334	0.474462	2.1234	2.21786	2.18681	2.0746	1.64535	7.60158	715.48	0	457.907	50.6772	60.2385	273.942
9	3	3	33	215.333	0.653	5.27432	6.7095	1.02268	0.949975	3.54275	0.272662	1.29799	6.06337	24.4938	31.1587	16.4524	448.262	442.488	71.5326	371.008	389.231	413.879	0.420353	1.58808	0.0195042	0.481564	2.5095	2.61155	2.53388	1.67372	1.24046	8.32284	1408.64	0	901.532	38.651	108.32	378.551
9	4	3	43	258.667	0.5492	8.86342	10.5911	1.5586	1.49486	5.53753	0.399041	2.1686	9.60003	34.2658	40.9451	21.408	564.437	629.802	435.998	615.338	553.183	580.774	0.941466	3.12559	0.173981	1.33442	5.57545	5.85883	5.79293	2.42086	1.99507	21.13	852.035	642.825	1059.56	81.6883	50.1448	268.115
11	1	0	10	141.833	0.175	3.44834	3.44834	0.49377	0.373439	2.06356	0.138792	0.527781	3.10357	24.3126	24.3126	14.5492	690.762	565.272	299.267	440.822	573.008	615.651	0.211095	1.42543	0.0415358	0.232658	1.91072	1.97593	1.96264	2.47555	2.0503	7.07014	397.494	0	254.396	49.8482	35.9817	195.445
11	2	0	20	141.167	-0.007	2.76524	2.76524	0.555	0.215375	1.71332	0.0905008	0.526893	2.54609	19.5885	19.5885	12.1368	546.462	167.028	167.31	169.246	374.268	422.827	0.0359736	0.936264	0.0151417	0.0891746	1.07655	1.03494	1.09548	1.68182	1.24864	3.45277	516.741	0	330.714	24.4588	95.7822	200.06
11	3	0	30	194.167	0.53	4.77074	4.77074	0.911799	0.414066	2.98053	0.177505	0.837012	4.40911	24.5703	24.5703	15.3504	476.158	92.577	47.049		224.014	318.175	0.038333	1.4192	0.00835143		1.40287	1.06871	1.47633	1.31087	0.87398	4.16953	348.976	65.09	275.417	21.474	66.0547	295.156
11	4	0	40	248	0.681	10.9595	10.9595	1.89818	1.09924	7.2782	0.422519	1.31922	10.1192	44.1915	44.1915	29.3476	639.408	538.279	367.476	195.938	520.462	559.254	0.591697	4.65374	0.155266	0.258484	5.65919	5.70399	5.85327	2.31802	1.8912	20.7266	451.136	648.101	807.208	83.575	38.9455	194.239
12	1	0	10	175.333	0.38	7.05937	7.05937	1.01083	0.764496	4.22447	0.284132	1.08046	6.35356	40.2626	40.2626	24.0939	663.168	691.779	472.847	736.551	640.895	670.579	0.528862	2.80153	0.134351	0.795815	4.26056	4.52432	4.4285	2.73869	2.31607	16.35	183.089	581.408	582.303	93.251	35.6148	179.436
12	2	0	20	207	0.337	4.96368	4.96368	0.996242	0.386604	3.07546	0.162452	0.945787	4.5703	23.9791	23.9791	14.8573	534.552	455.215	397.385	351.304	452.724	485.043	0.175988	1.64399	0.0645558	0.332259	2.21679	2.24718	2.29749	1.993	1.56293	7.75787	382.807	3.79766	248.034	37.4777	31.972	174.398
12	3	0	30	243.333	0.363	5.0742	5.0742	0.969797	0.440405	3.17012	0.188796	0.890254	4.68957	20.8529	20.8529	13.0279	594.034	326.86	159.666	54.1404	406.761	448.964	0.14395	1.88316	0.0301442	0.0481987	2.10545	2.06399	2.14313	1.81333	1.38146	7.0098	329.921	110.483	299.536	28.8074	42.7311	209.174
12	4	0	40	280.333	0.466	6.82637	6.82637	1.18233	0.684685	4.53339	0.263176	0.821704	6.30296	24.3509	24.3509	16.1714	675.225	501.522	630.679	37.4463	524.17	571.35	0.343385	3.06106	0.165979	0.0307698	3.60119	3.57818	3.80867	2.41253	1.98666	13.5617	276.276	408.409	503.544	48.3769	37.13	190.127
13	1	2	12	185.833	0.474	2.939	3.709	0.430727	0.494173	1.85207	0.160289	0.875568	3.3821	15.8153	19.9588	9.96629	649.81	643.47	427.778	729.346	608.653	658.951	0.317985	1.20349	0.0685682	0.638592	2.22864	2.2575	2.31435	2.73982	2.31722	8.59459	349.043	145.131	339.492	46.2489	39.5006	221.738
13	2	2	22	236.667	0.54	4.45857	5.52056	0.911929	0.598174	2.89072	0.195678	1.34695	5.03152	18.839	23.3263	12.2143	553.546	651.995	361.85	525.42	519.182	550.266	0.390006	1.60015	0.0708061	0.707716	2.76867	2.86618	2.85718	2.27198	1.8447	10.1838	299.355	298.819	430.642	43.0302	42.287	216.051
13	3	2	32	291	0.509	5.36433	7.08109	1.04379	0.861258	3.59416	0.302419	1.68782	6.44566	18.4341	24.3337	12.3511	567.714	444.062	161.869	454.616	441.07	502.535	0.382452	2.04046	0.0489524	0.76731	3.23917	3.12326	3.30036	2.03281	1.60314	11.3519	488.29	372.967	610.88	39.0101	53.8128	265.888
13	4	2	42	327.667	0.503	8.58078	10.9813	1.51956	1.41902	5.41177	0.425197	2.75854	10.0145	26.1875	33.5137	16.5161	559.971	509.7	591.964	610.078	520.677	568.008	0.723277	3.03043	0.251701	1.68292	5.68833	5.71773	6.00296	2.387	1.96087	21.533	276.217	1142.81	1091.02	65.7161	50.6676	249.462
14	1	3	13	201.5	0.38	5.51944	7.44429	0.811421	1.25496	3.55208	0.30722	1.66906	6.78331	27.3917	36.9444	17.6282	620.84	763.059	461.205	829.653	649.787	691.301	0.957608	2.20527	0.141691	1.38474	4.68931	4.8372	4.86643	2.92473	2.50398	18.6404	296.312	958.647	956.557	92.5079	51.3165	267.621
14	2	3	23	249.667	0.563	3.89072	4.5161	0.789678	0.525462	2.49789	0.155485	0.91292	4.09176	15.5836	18.0885	10.0049	524.767	532.788	154.982	426.954	463.977	489.922	0.27996	1.31081	0.0240974	0.389775	2.00464	2.09537	2.03477	1.97887	1.54865	6.99388	281.554	243.908	375.321	28.0129	53.6643	262.123
14	3	3	33	287.667	0.379	4.57498	5.80074	0.886882	0.817456	3.06971	0.23549	1.11922	5.24187	15.9038	20.1648	10.671	516.995	524.615	226.575	320.906	436.822	463.268	0.42885	1.58702	0.0533563	0.359164	2.42839	2.53389	2.49509	1.9096	1.47869	8.57752	384.037	433.419	592.519	29.8176	69.0781	336.624
14	4	3	43	326.333	0.487	6.7578	8.3981	1.19272	1.25302	4.27272	0.314963	1.78214	7.62283	20.7083	25.7347	13.0931	592.786	658.771	603.947	571.151	563.816	599.035	0.82545	2.53281	0.190221	1.01787	4.56635	4.73498	4.80412	2.53908	2.11447	17.7575	268.653	984.362	959.428	54.4153	54.0294	274.402
15	1	0	10	214.667	0.334	5.33625	5.33625	0.764101	0.577891	3.19332	0.214778	0.816732	4.80272	24.8583	24.8583	14.8757	665.527	570.679	263.548	564.925	574.105	619.03	0.32979	2.12524	0.0566043	0.461393	2.97303	3.06357	3.04378	2.48166	2.05648	10.9739	456.357	121.534	389.296	51.1205	35.4748	194.378
15	2	0	20	241	0.277	5.6958	5.6958	1.14318	0.443627	3.52907	0.186413	1.08529	5.2444	23.634	23.634	14.6434	534.048	362.221	395.304	443.039	464.065	495.748	0.160691	1.88469	0.0736895	0.480825	2.5999	2.64322	2.69201	2.0239	1.59414	9.0799	157.836	285.79	329.648	37.6759	36.3052	170.632
15	3	0	30	276	0.353	4.40273	4.40273	0.841464	0.382126	2.75062	0.163812	0.772447	4.069	15.9519	15.9519	9.96601	534.2	159.008	147.297	188.103	348.455	417.687	0.0607611	1.46938	0.0241291	0.145299	1.69957	1.53415	1.72973	1.66913	1.23582	5.44099	381.384	0.74209	244.679	19.7137	44.9697	224.837
15	4	0	40	318	0.531	9.46645	9.46645	1.63959	0.949485	6.28667	0.364958	1.1395	8.74061	29.7687	29.7687	19.7694	659.051	588.155	639.62	357.294	569.343	611.199	0.558445	4.14324	0.233434	0.407135	5.34225	5.38966	5.63404	2.58102	2.15683	20.4176	307.674	641.811	710.36	64.2062	34.7916	177.731
17	1	1	11	144.5	0.197	3.77272	4.70357	0.55393	0.516006	2.35197	0.21225	1.21898	4.29921	26.1088	32.5506	16.2766	683.736	564.242	528.634	763.377	649.514	684.318	0.291152	1.60813	0.112203	0.930542	2.94203	3.05503	3.08228	2.83776	2.41614	11.3645	387.683	128.323	350.775	78.6467	30.866	175.391
17	2	1	21	150.333	0.062	3.71832	4.54717	0.761283	0.38647	2.38838	0.162054	1.21782	4.15472	24.7338	30.2473	15.8872	576.65	287.873	401.61	492.007	485.112	518.151	0.111254	1.37726	0.0650827	0.599174	2.15277	2.20589	2.23412	2.09709	1.66806	7.58495	148.819	237.651	285.365	50.4542	37.6225	179.522
17	3	1	31	208.333	0.58	4.46653	5.46046	0.864999	0.504942	2.90012	0.232328	1.34401	4.9814	21.4393	26.2102	13.9206	480.833	226.558	332.802	332.36	376.496	408.095	0.114399	1.39447	0.0773191	0.446697	2.03289	2.05584	2.12954	1.66659	1.23326	6.73414	509.291	0	325.946	32.3239	48.402	248.387
17	4	1	41	249	0.514	7.11087	8.05617	1.24505	0.821486	4.32347	0.317109	1.8548	7.31687	28.5577	32.3541	17.3633	570.604	416.409	497.893	489.862	503.153	529.673	0.342074	2.46699	0.157886	0.908595	3.87555	4.05348	4.0729	2.18183	1.75365	14.1277	365.362	456.123	598.731	56.7378	42.3799	211.966
18	1	0	10	267.667	0.175	5.87762	5.87762	0.841619	0.636518	3.51729	0.236568	0.899591	5.28996	21.9587	21.9587	13.1405	660.419	628.95	332.142	606.523	587.722	632.787	0.400338	2.32288	0.0785741	0.545622	3.34742	3.45441	3.44564	2.55685	2.13242	12.5336	252.512	384.007	468.813	46.8253	37.4046	190.152
18	2	0	20	271	0.307	5.958	5.958	1.19581	0.464048	3.69152	0.194994	1.13525	5.48581	21.9852	21.9852	13.6219	445.26	279.67	234.116	291.992	353.128	392.03	0.12978	1.64369	0.0456512	0.331483	2.1506	2.10394	2.20767	1.58637	1.15224	6.86502	361.325	102.723	313.427	25.3322	45.6556	215.776
18	3	0	30	332.667	0.362	4.70254	4.70254	0.898764	0.408147	2.93792	0.174967	0.825047	4.34609	14.1359	14.1359	8.83144	467.996	129.75	48.1618	66.1201	275.516	343.038	0.0529571	1.37494	0.00842674	0.0545522	1.49087	1.29562	1.50141	1.35663	0.9202	4.32728	702.709	0	449.734	13.0078	103.93	273.764
18	4	0	40	374.333	0.527	7.04717	7.04717	1.22057	0.706831	4.68003	0.271688	0.848282	6.50683	18.8259	18.8259	12.5023	577.492	549.134	519.858	178.054	474.967	519.931	0.388145	2.70268	0.141239	0.15104	3.3831	3.34717	3.55965	2.1976	1.76958	12.4705	257.317	449.514	524.294	33.314	42.0427	208.93
19	1	2	12	190.667	0.592	4.98015	6.73579	0.73566	0.940371	3.19297	0.296202	1.73294	6.16249	26.1197	35.3276	16.7464	677.047	620.823	505.717	624.94	605.251	645.58	0.583803	2.16179	0.149794	1.08299	3.97838	4.07684	4.16562	2.71764	2.29482	15.4574	472.641	467.73	676.674	81.0702	43.7767	236.37
19	2	2	22	237.667	0.5	5.12953	6.32438	1.04873	0.681824	3.32248	0.223862	1.53468	5.76285	21.5829	26.6103	13.9796	479.531	397.22	299.783	439.072	427.463	452.035	0.270834	1.59323	0.0671101	0.673835	2.60501	2.70344	2.6889	1.84511	1.41356	8.9399	183.058	498.766	516.17	37.6153	57.7377	261.736
19	3	2	32	280.333	0.427	6.64926	8.23244	1.28793	0.941993	4.37804	0.342227	1.81399	7.47625	23.7191	29.3666	15.6173	489.967	273.619	123.429	324.21	360.778	405.711	0.257748	2.14509	0.0422407	0.588114	3.0332	2.97008	3.086	1.61798	1.18416	9.74852	463.931	478.062	679.365	34.7747	69.6891	310.561
19	4	2	42	315.667	0.446	6.85123	9.40859	1.22218	1.28202	4.4046	0.364683	2.55631	8.60761	21.704	29.8055	13.9533	500.006	420.06	720.475	468.351	454.56	488.038	0.538527	2.20232	0.262745	1.19725	4.20084	4.27677	4.52928	2.10061	1.67161	15.7275	363.424	918.6	967.471	49.8232	61.5145	305.183
20	1	2	12	264.333	0.442	6.15487	7.3632	0.896838	0.942564	3.82962	0.313632	1.61012	6.69594	23.2845	27.8557	14.4879	668.15	681.707	488.117	786.108	655.358	689.99	0.642552	2.55876	0.153089	1.26573	4.62014	4.82553	4.8115	2.86563	2.44429	17.9978	296.725	645.839	706.575	68.0874	39.259	204.012
20	2	2	22	310.667	0.629	9.01047	9.86353	1.82217	0.903343	5.68581	0.334864	2.00388	8.9279	29.0037	31.7496	18.302	543.756	453.412	413.526	418.915	470.091	501.709	0.409586	3.09169	0.138475	0.839455	4.47921	4.63675	4.6523	2.03843	1.60882	15.8686	114.415	788.928	704.368	51.0793	44.3874	201.675
20	3	2	32	392.333	0.658	8.88605	10.8928	1.72001	1.23376	5.83538	0.450822	2.36857	9.88853	22.6492	27.7642	14.8735	505.193	416.68	212.209	457.172	428.581	469.29	0.514081	2.94799	0.0956685	1.08284	4.64059	4.66846	4.76017	1.90104	1.47005	16.013	419.349	814.407	919.909	40.8147	57.4478	265.862
20	4	2	42	459.667	0.893	9.30975	11.1215	1.63763	1.35517	5.76805	0.430149	2.55512	10.1085	20.2533	24.1946	12.5483	554.853	602.729	684.334	565.719	519.292	569.528	0.816803	3.20042	0.294366	1.44548	5.75707	5.77529	6.12502	2.4146	1.98875	22.1178	245.762	1109.41	1044.82	48.117	47.2388	235.393
21	1	2	12	203	0.419	4.30103	5.53853	0.631761	0.748466	2.72378	0.240608	1.34252	5.05538	21.1873	27.2834	13.4177	649.659	722.12	558.737	814.52	658.768	699.84	0.540482	1.76953	0.134437	1.09351	3.53796	3.64861	3.706	2.94576	2.52522	13.986	255.446	493.02	557.902	68.8964	39.8901	211.553
21	2	2	22	233.667	0.325																												365.362	0	233.832
21	3	2	32	274.333	0.406																												252.512	0	161.608
21	4	2	42	312.667	0.484	6.3156	7.22341	1.10648	0.844613	3.87103	0.279177	1.55597	6.55079	20.1991	23.1026	12.3807	589.7	594.857	552.392	598.156	552.76	590.784	0.502424	2.28275	0.154215	0.930714	3.8701	3.99281	4.06287	2.45864	2.03322	14.6868	195.934	648.679	644.341	46.9727	43.8721	218.24
22	1	2	12	155.5	0.427	4.15736	4.78155	0.603311	0.592807	2.56349	0.201374	0.981421	4.33909	26.7354	30.7495	16.4854	666.504	543.032	361.575	661.158	585.409	634.274	0.321914	1.70857	0.0728117	0.648874	2.75217	2.79916	2.84319	2.59088	2.16679	10.3606	198.784	394.023	442.44	66.6278	42.704	215.396
22	2	2	22	194.5	0.415	6.44499	8.26022	1.32272	0.930853	4.21243	0.295981	2.10262	7.54189	33.1362	42.469	21.6578	403.491	432.986	227.971	513.333	383.38	430.866	0.403046	1.69968	0.0674752	1.07934	3.24954	3.1668	3.33389	1.76306	1.33069	10.9918	670.428	260.425	637.414	56.5129	57.9901	286.456
22	3	2	32	247	0.525	6.089	7.45837	1.17854	0.844089	3.99777	0.308575	1.6201	6.77054	24.6518	30.1958	16.1853	499.729	282.151	281.559	334.213	346.508	423.054	0.238161	1.9978	0.0868819	0.541458	2.8643	2.58439	2.9729	1.71824	1.28542	9.58716	457.563	386.526	602.061	38.8144	62.7987	294.693
22	4	2	42	283	0.504	7.88571	9.08023	1.38241	1.06879	4.84136	0.350982	1.9765	8.23763	27.8647	32.0856	17.1073	543.85	509.242	548.725	580.042	499.974	548.251	0.54427	2.63298	0.192593	1.14645	4.51629	4.53988	4.75703	2.28319	1.85602	16.8531	294.887	773.899	807.846	59.5516	47.9346	236.651
24	1	1	11	220	0.433	4.37636	5.0542	0.636638	0.552175	2.68757	0.220128	1.13699	4.59687	19.8925	22.9736	12.2162	602.577	585.264	487.216	719.032	584.504	623.777	0.323168	1.61947	0.10725	0.817535	2.86742	2.9542	3.00149	2.58267	2.15849	10.9095	207.799	344.376	408.492	49.5884	37.4439	192.568
24	2	1	21	268.667	0.517	4.42045	5.64373	0.909339	0.48725	2.86364	0.20424	1.6161	5.17123	16.4533	21.0064	10.6587	477.714	459.957	214.619	583.142	470.814	498.598	0.224114	1.368	0.0438339	0.942414	2.57836	2.65714	2.63315	2.01477	1.58492	8.94485	1037.44	0	663.959	33.2935	74.2281	188.977
24	3	1	31	317.333	0.486	5.25189	5.87229	1.01084	0.529031	3.34957	0.236692	1.21163	5.32692	16.5501	18.5051	10.5554	549.591	294.533	236.442	248.49	410.769	441.86	0.155817	1.84089	0.0559639	0.301076	2.35375	2.41216	2.42371	1.77016	1.33787	7.85633	497.187	31.8438	343.675	24.7574	43.7449	224.761
24	4	1	41	349.333	0.617	10.746	11.5805	1.87307	1.1734	6.4718	0.452217	2.38364	10.4811	30.7614	33.1502	18.5261	595.721	563.153	593.675	495.889	541.753	569.282	0.660802	3.85539	0.26847	1.18202	5.96668	6.27376	6.30227	2.36443	1.93807	22.4438	342.844	830.555	883.864	64.2476	39.3811	196.658
25	1	2	12	247	0.394	5.15917	5.68918	0.745552	0.679785	3.15158	0.236559	1.08268	5.1506	20.8873	23.0331	12.7594	629.069	626.474	354.91	799.863	604.697	652.036	0.425868	1.98256	0.0839571	0.865995	3.35838	3.44023	3.46333	2.66084	2.23745	12.7292	73.2871	606.498	532.102	51.5354	41.8016	202.415
25	2	2	22	257.667	0.112	6.32208	7.1661	1.28244	0.691817	4.01902	0.246454	1.54234	6.49962	24.5359	27.8115	15.5977	510.864	470.303	425.685	525.055	471	506.684	0.325364	2.05317	0.104912	0.80981	3.29326	3.37523	3.4244	2.06985	1.64055	11.7563	409.15	282.668	487.99	45.6261	41.5088	210.071
25	3	2	32	328.667	0.71	6.95496	7.9698	1.34022	0.837537	4.48865	0.319559	1.5701	7.21585	21.1611	24.2489	13.6571	558.155	385.656	241.038	340.243	423.758	476.674	0.323001	2.50536	0.0770259	0.534216	3.43961	3.37727	3.53589	1.91963	1.48883	11.8657	428.916	408.62	601.403	36.1024	50.6843	243.498
25	4	2	42	358	0.371	10.1415	11.2175	1.77147	1.26747	6.16623	0.433289	2.28775	10.1547	28.3283	31.3338	17.2241	592.599	584.564	680.883	498.191	535.482	574.094	0.740918	3.6541	0.295019	1.13974	5.82978	6.00678	6.19855	2.41198	1.9861	22.2791	281.977	985.493	968.859	62.2322	43.4873	217.413
26	1	1	11	260.667	0.382	5.58789	6.52951	0.814003	0.713824	3.4393	0.286008	1.50423	5.94336	21.4369	25.0493	13.1942	623.245	547.836	437.269	684.923	576.942	620.849	0.391058	2.14353	0.125062	1.03028	3.68993	3.76715	3.84625	2.55693	2.1325	13.9242	402.155	311.669	506.714	53.4175	36.391	193.452
26	2	1	21	303.667	0.456	6.47017	7.74738	1.32171	0.653198	4.13913	0.27395	2.00232	7.0686	21.3068	25.5128	13.6305	497.064	445.622	436.859	585.69	484.769	515.082	0.29108	2.05741	0.119677	1.17274	3.64091	3.75569	3.79051				124.81	528.388
26	3	1	31	348.333	0.445	5.81064	6.83458	1.12223	0.625143	3.74317	0.284336	1.56751	6.22016	16.6813	19.6208	10.7459	516.033	261.967	151.999	470.426	424.771	462.365	0.163767	1.9316	0.0432187	0.7374	2.87598	2.90313	2.93001				375.92	249.223	439.967
26	4	1	41	411	0.792	8.22793	11.1243	1.46627	1.15699	5.19031	0.448855	3.41868	10.2148	20.0193	27.0665	12.6285	542.193	553.723	680.598	714.121	579.195	607.121	0.64065	2.81415	0.30549	2.44135	6.20164	6.44315	6.58351	2.56486	2.14051	23.8117	223.475	933.511	889.833	57.9361	37.3695	186.561
27	1	2	12	219.667	0.44	6.27603	7.27045	0.91144	0.906823	3.87621	0.306841	1.5104	6.60027	28.5707	33.0977	17.6459	671.46	617.189	373.146	779.623	629.753	674.887	0.559681	2.60272	0.114497	1.17754	4.45444	4.57859	4.59756	2.76291	2.34054	17.0168	443.924	462.899	654.43	77.4663	38.458	203.577
27	2	2	22	250.333	0.326	5.11078	6.36214	1.04587	0.693713	3.31768	0.225896	1.56288	5.80017	20.4159	25.4147	13.2531	570.748	540.126	601.197	493.807	520.178	547.539	0.374692	1.89356	0.135808	0.77176	3.17582	3.30945	3.34558	2.28999	1.86289	11.852	141.524	552.189	532.326	47.3447	44.9146	218.436
27	3	2	32	322	0.717	4.54786	5.60814	0.880657	0.639089	2.99123	0.232719	1.22919	5.09223	14.1238	17.4166	9.28954	512.604	295.671	93.7485	271.173	361.457	407.958	0.18896	1.53332	0.0218171	0.333322	2.07742	2.0271	2.10469	1.6232	1.18943	6.67051	407.793	231.296	446.024	20.7159	66.8651	307.636
27	4	2	42	403.667	0.611	5.61242	6.87975	0.989688	0.857708	3.50015	0.266203	1.63707	6.26113	13.9036	17.0431	8.67089	533.38	501.324	620.33	578.823	505.167	544.567	0.429989	1.86691	0.165133	0.947573	3.40961	3.47542	3.61602	2.29384	1.86678	12.8429	236.641	621.067	648.304	31.8157	50.4793	251.556
28	1	3	13	278.333	0.427	5.73718	6.4421	0.829234	0.861999	3.52448	0.262069	1.17997	5.82852	20.6126	23.1453	12.6628	678.994	725.512	454.471	745.456	646.731	689.233	0.625391	2.3931	0.119103	0.879612	4.01721	4.16631	4.16609	2.85111	2.42963	15.6519	315.348	546.651	639.143	56.2343	40.8349	214.577
28	2	3	23	309.333	0.329	7.18484	8.64831	1.46261	1.08011	4.65581	0.301019	1.81032	7.84725	23.2268	27.9579	15.0511	587.575	683.299	638.849	433.889	544.492	567.263	0.738038	2.73564	0.192305	0.785478	4.45146	4.70894	4.69184	2.39693	1.9709	17.0449	58.3688	1021.74	854.749	55.1021	50.1468	242.642
28	3	3	33	346.333	0.369	6.30063	7.70063	1.21847	1.02699	4.17787	0.308975	1.44097	6.95481	18.1924	22.2347	12.0632	498.148	511.906	77.0614	356.258	392.52	452.074	0.525721	2.0812	0.02381	0.513357	3.14409	3.02266	3.17385	1.82647	1.39474	10.7404	293.673	733.315	774.602	31.0116	72.1207	326.641
28	4	3	43	372	0.745	9.10251	10.6025	1.59692	1.43899	5.64385	0.400703	2.11779	9.60133	24.4691	28.5014	15.1717	581.629	667.185	564.099	581.863	553.324	593.772	0.960072	3.28263	0.226036	1.23226	5.701	5.86662	5.98354	2.49598	2.07094	21.9572	99.2433	1339.75	1135.31	59.0247	51.7058	252.41
29	1	0	10	174.333	0.405	3.456	3.456	0.494866	0.374268	2.06814	0.1391	0.528953	3.11046	19.8241	19.8241	11.8631	678.875	610.67	219.998	602.247	598.769	637.116	0.228554	1.40401	0.0306018	0.31856	1.98172	2.06934	2.01998	2.54698	2.12245	7.33517	407.823	0	261.007	42.0755	35.5829	188.86
29	2	0	20	198.833	0.26	3.56306	3.56306	0.715129	0.277515	2.20764	0.116612	0.678911	3.28068	17.9198	17.9198	11.103	530.58	251.515	219.486	192.761	387.411	426.007	0.069799	1.17133	0.0255947	0.130868	1.39759	1.38037	1.42959	1.71221	1.27933	4.55833	343.298	0	219.711	22.9254	48.1998	198.566
29	3	0	30	246.667	0.479	4.44423	4.44423	0.849395	0.385728	2.77654	0.165356	0.779727	4.10736	18.0171	18.0171	11.2563	533.656	229.115	128.99	46.9956	333.688	396.379	0.0883762	1.48172	0.0213294	0.0366437	1.62807	1.48298	1.65473	1.5914	1.15731	5.14335	362.833	22.895	250.529	20.8514	48.7093	236.924
29	4	0	40	280	0.422	6.25237	6.25237	1.08291	0.627113	4.1522	0.241046	0.75261	5.77297	22.3299	22.3299	14.8293	657.172	511.701	587.967	154.183	514.267	572.906	0.320894	2.72871	0.141727	0.11604	3.30737	3.21539	3.48453	2.41144	1.98555	12.4144	253.105	374.008	461.193	44.3371	37.1499	189.611
30	1	3	13	186.333	0.315	7.75621	8.37438	1.11739	1.05103	4.72149	0.339499	1.45184	7.56385	41.6255	44.943	25.3389	685.231	695.973	406.193	743.647	649.555	685.412	0.731489	3.23531	0.137902	1.07965	5.18436	5.43962	5.35673	2.80802	2.3861	19.9822	301.606	749.425	792.568	107.239	39.6638	202.731
30	2	3	23	218	0.337	4.82494	6.03301	0.98537	0.805469	3.15801	0.212288	1.30657	5.48234	22.1327	27.6744	14.4863	493.677	658.199	492.686	453.649	474.515	508.271	0.530159	1.55903	0.104591	0.592726	2.78651	2.86275	2.91725	2.15306	1.72459	10.4045	352.924	452.545	587.907	47.727	56.5052	289.06
30	3	3	33	263.667	0.457	6.65347	8.00931	1.28546	1.04247	4.39069	0.319751	1.47895	7.23186	25.2344	30.3767	16.6524	550.48	539.094	264.056	414.622	464.438	508.391	0.561987	2.41699	0.0844322	0.613206	3.67661	3.71983	3.78215	2.08103	1.65184	13.2301	411.508	630.958	768.131	50.1773	58.0594	283.54
30	4	3	43	313.333	0.628	6.93486	7.91159	1.21438	1.03808	4.27378	0.29977	1.54729	7.15892	22.1325	25.2498	13.6397	554.171	608.13	509.99	617.933	539.853	573.927	0.631286	2.36841	0.15288	0.956121	4.10869	4.27109	4.29979	2.39336	1.96729	15.5644	361.477	676.601	772.626	49.6737	49.6405	252.654
31	1	2	12	192.333	0.54	3.1252	3.33904	0.450246	0.387292	1.8961	0.137449	0.596557	3.0174	16.2489	17.3607	9.8584	662.402	567.752	355.96	621.483	588.975	628.205	0.219886	1.25598	0.0489264	0.37075	1.89554	1.96661	1.9567	2.55269	2.12822	7.1062	299.881	87.4113	261.853	36.9473	36.8485	204.317
31	2	2	22	237.333	0.478	3.9891	5.40703	0.823423	0.645704	2.64282	0.19699	1.46492	4.95043	16.808	22.7824	11.1355	527.732	563.273	449.678	639.275	540.675	562.269	0.363708	1.3947	0.0885821	0.936486	2.78347	2.92344	2.8942	2.34147	1.91489	10.3539	785.652	0	502.817	43.6258	48.5633	231.978
31	3	2	32	271.667	0.343	4.18741	5.56957	0.815243	0.681991	2.81156	0.238588	1.33898	5.07112	15.4138	20.5015	10.3493	611.053	406.958	224.014	355.294	469	497.865	0.277542	1.71801	0.053447	0.475732	2.52473	2.61213	2.59154	2.02356	1.5938	8.87676	235.436	446.555	507.923	32.6752	57.2194	270.124
31	4	2	42	318.333	0.589	5.92507	7.45336	1.04746	0.949766	3.71998	0.288516	1.83338	6.79164	18.6128	23.4137	11.6858	581.145	580.563	454.882	634.01	547.326	589.971	0.551399	2.16185	0.131241	1.16238	4.00687	4.07942	4.17092	2.45302	2.02756	15.1121	194.129	755.637	728.752	47.4725	48.2231	237.034
32	1	0	10	211	0.274	5.63305	5.63305	0.806599	0.610032	3.37093	0.226724	0.862158	5.06984	26.6969	26.6969	15.976	704.314	681.504	428.298	544.482	628.114	662.046	0.41574	2.37419	0.0971054	0.469429	3.35647	3.5382	3.47785	2.69555	2.2725	12.8011	363.872	246.16	429.806	60.6688	33.5757	181.748
32	2	0	20	243.333	0.343	5.71601	5.71601	1.14724	0.445201	3.54159	0.187074	1.08914	5.263	23.4905	23.4905	14.5545	500.777	359.825	161.764	330.365	404.021	441.538	0.160194	1.77355	0.0302618	0.359813	2.32382	2.30939	2.36164	1.77425	1.342	7.67087	712.525	0	456.016	31.5241	59.4477	191.582
32	3	0	30	288.333	0.45	6.63083	6.63083	1.26731	0.575509	4.14263	0.246713	1.16336	6.12821	22.9971	22.9971	14.3675	525.449	212.603	138.352	49.1968	349.977	390.075	0.122355	2.17674	0.0341332	0.0572336	2.39046	2.32064	2.43313	1.56673	1.1324	7.50874	284.471	291.038	414.892	26.0419	55.2546	240.753
32	4	0	40	330.667	0.534	7.35545	7.35545	1.27396	0.737752	4.88476	0.283573	0.885391	6.79147	22.2443	22.2443	14.7724	622.742	461.114	437.496		471.952	507.272	0.340188	3.04194	0.124062		3.44512	3.47142	3.66127	2.15451	1.72606	12.6959	291.829	445.923	543.509	38.3949	42.8097	214.144
33	1	2	12	233.333	0.47	5.60517	5.74739	0.804433	0.639503	3.37148	0.233359	0.936531	5.18087	24.0221	24.6317	14.4492	655.721	619.26	418.657	660.932	603.666	641.485	0.396018	2.21075	0.0976974	0.618983	3.32345	3.46951	3.44557	2.61352	2.18966	12.5848	363.086	276.416	453.508	53.935	36.0361	192.421
33	2	2	22	252	0.381	5.21936	6.09545	1.06164	0.613508	3.33965	0.211867	1.37289	5.53792	20.7117	24.1883	13.2526	494.704	451.821	490.912	443.118	446.72	477.019	0.277196	1.65214	0.104008	0.608354	2.6417	2.72296	2.77171	1.97262	1.54235	9.40133	115.243	498.266	472.368	37.3068	50.2448	232.24
33	3	2	32	325	0.556	4.7792	5.29214	0.918958	0.533021	3.05836	0.208543	0.984774	4.7847	14.7052	16.2835	9.41033	487.66	193.764	96.1933		292.173	332.63	0.10328	1.49144	0.0200604		1.59153	1.54622	1.63986	1.32857	0.891856	4.71983	358.396	174.625	369.073	14.5226	78.1963	334.911
33	4	2	42	375.667	0.639	12.1055	12.6573	2.10434	1.34253	7.26473	0.488395	2.32626	11.4219	32.224	33.6928	19.3382	627.684	561.163	568.069	411.472	545.791	573.281	0.753377	4.55995	0.277442	0.957192	6.54796	6.90822	6.89476	2.37009	1.94379	24.6031	242.394	1100.13	1035.24	65.4918	42.0776	205.03
34	1	1	11	172.167	0.371	5.80675	6.12406	0.836146	0.665467	3.50702	0.254305	1.10744	5.53423	33.7275	35.5705	20.3699	618.373	488.373	289.393	576.432	539.098	579.231	0.324996	2.16865	0.0735941	0.638363	3.2056	3.30147	3.29759	2.33525	1.9086	11.6884	518.038	147.429	449.488	67.89	38.4559	207.595
34	2	1	21	215.667	0.349	5.80827	7.48458	1.19608	0.648285	3.76972	0.271721	2.17228	6.86201	26.9317	34.7044	17.4794	509.7	428.587	372.774	576.825	492.133	517.864	0.277847	1.92143	0.101291	1.25303	3.55359	3.68341	3.6802	2.11646	1.68762	12.6311	933.644	0	597.532	58.5678	47.3063	182.431
34	3	1	31	257.333	0.267	4.81582	6.00244	0.933956	0.557994	3.1396	0.258146	1.52642	5.48216	18.7143	23.3255	12.2005	499.633	223.334	154.534	358.84	384.657	416.059	0.124619	1.56865	0.0398925	0.547742	2.2809	2.30888	2.33077	1.65961	1.2262	7.36021	349.318	208.676	390.504	28.6019	53.0561	244.638
34	4	1	41	312	0.692	8.03094	9.20515	1.40766	0.939986	4.89398	0.362985	2.17005	8.367	25.7402	29.5037	15.6858	592.026	527.217	549.344	571.946	551.945	577.685	0.495577	2.89736	0.199404	1.24115	4.83349	5.08074	5.08275	2.39337	1.96731	18.1094	293.637	646.35	705.007	58.0428	38.9305	194.474
35	1	1	11	178.833	0.385	4.21386	4.43533	0.606648	0.481904	2.5441	0.183974	0.797588	4.00756	23.5631	24.8015	14.2261	654.633	515.785	341.983	598.099	568.227	612.332	0.248559	1.66545	0.0629161	0.477037	2.45396	2.52028	2.53261	2.47598	2.05074	9.0957	346.173	135.731	330.135	50.8613	36.2957	196.378
35	2	1	21	211	0.499	4.82673	5.99605	0.989905	0.512588	3.10986	0.214909	1.64691	5.48427	22.8755	28.4173	14.7387	511.719	408.972	341.858	563.825	488.159	511.107	0.209634	1.59137	0.0734686	0.928572	2.80305	2.92703	2.89488	2.07609	1.64685	9.87459	884.623	0	566.159	46.799	57.3349	182.868
35	3	1	31	253.5	0.274	4.26286	4.93321	0.822381	0.449084	2.73718	0.203217	1.09561	4.48509	16.816	19.4604	10.7976	584.653	227.9	88.3089	342.326	431.194	467.248	0.102346	1.6003	0.0179459	0.375055	2.09565	2.12717	2.11808	1.83214	1.40046	6.90877	345.568	103.516	303.976	27.2535	43.9986	214.293
35	4	1	41	304.667	0.649	4.92502	5.24633	0.857583	0.530779	2.95975	0.204477	1.04928	4.74428	16.1653	17.2199	9.7147	575.122	441.282	288.446	483.565	492.745	527.543	0.234223	1.70222	0.0589806	0.507395	2.50281	2.5851	2.57654	2.12462	1.69586	8.89705	390.596	140.183	362.128	29.2026	40.702	212.073
36	1	3	13	188	0.654	7.21299	7.78396	1.03909	0.976089	4.3903	0.315549	1.34848	7.03042	38.3669	41.404	23.3526	698.065	738.334	505.328	761.301	673.71	707.134	0.72068	3.06471	0.159456	1.0266	4.97145	5.24414	5.17077	2.91859	2.49778	19.4426	509.327	466.762	699.379	103.418	35.9714	196.339
36	2	3	23	226.667	0.253	5.33726	6.38784	1.08598	0.789356	3.45347	0.221966	1.33005	5.79484	23.5467	28.1816	15.2359	555.056	657.705	364.047	604.127	540.26	572.985	0.519163	1.91687	0.0808061	0.80352	3.32036	3.45109	3.42136	2.3627	1.93632	12.3689	717.241	72.1143	516.726	54.5687	41.7762	237.732
36	3	3	33	272.333	0.457	3.10817	3.96985	0.602829	0.565286	2.0905	0.161529	0.770458	3.58777	11.4131	14.5772	7.67625	531.927	526.497	274.062	382.476	438.626	487.368	0.297622	1.11199	0.0442689	0.294682	1.74857	1.74128	1.8039	2.01288	1.58301	6.28432	392.438	172.848	389.439	23.0758	61.97	323.286
36	4	3	43	307.667	0.447	5.38183	6.51332	0.947495	0.93658	3.37531	0.245032	1.34961	5.90653	17.4924	21.1701	10.9707	595.691	695.681	460.591	599.614	570.622	606.838	0.651561	2.01064	0.112859	0.809244	3.5843	3.71665	3.72538	2.54143	2.11684	13.7877	457.498	479.082	676.064	44.8137	49.034	261.3
37	1	0	10	250.333	0.594	5.89387	5.89387	0.843946	0.638278	3.52701	0.237221	0.902078	5.30459	23.5441	23.5441	14.0893	691.809	658.687	436.194	629.27	636.256	665.758	0.420425	2.44002	0.103475	0.56765	3.53157	3.75001	3.66091	2.70777	2.28485	13.4666	224.559	413.719	474.693	53.7947	35.2496	180.735
37	2	0	20	286.667	0.387	4.50973	4.50973	0.905132	0.351248	2.79419	0.147595	0.859292	4.15233	15.7316	15.7316	9.74718	485.329	289.04	235.459	162.965	361.039	393.132	0.101525	1.3561	0.0347525	0.140034	1.63241	1.62819	1.67586	1.59189	1.15781	5.2214	240.071	111.177	242.587	18.2142	46.4601	215.171
37	3	0	30	326.667	0.4	4.32466	4.32466	0.826544	0.37535	2.70185	0.160908	0.75875	3.99685	13.2388	13.2388	8.27096	522.801	217.574	126.749		328.713	373.402	0.0816666	1.41253	0.0203948		1.49244	1.42157	1.54008	1.52189	1.08711	4.70138	294.885	80.4651	253.099	14.392	53.835	251.502
37	4	0	40	354.333	0.351	7.949	7.949	1.37677	0.797284	5.27893	0.306456	0.956837	7.33951	22.4337	22.4337	14.8982	662.509	591.346	540.151	302.718	571.443	602.765	0.471471	3.49734	0.165533	0.289652	4.424	4.5424	4.63091	2.52882	2.10411	16.7256	229.91	567.374	601.042	47.2029	35.9355	180.218
38	1	0	10	201.667	0.385	8.65962	8.65962	1.23998	0.937796	5.18209	0.34854	1.32539	7.79382	42.9403	42.9403	25.6963	704.249	732.897	441.46	635.973	668.755	684.333	0.687308	3.64948	0.153866	0.84291	5.33357	5.79117	5.5259	2.79034	2.36825	20.5081	311.393	626.403	700.414	101.693	34.153	175.829
38	2	0	20	238	0.385	5.05766	5.05766	1.0151	0.393924	3.13368	0.165527	0.963694	4.65683	21.2507	21.2507	13.1667	527.978	411.922	215.511	322.51	430.62	464.534	0.162266	1.65452	0.035673	0.310802	2.16326	2.17793	2.20785	1.87801	1.44679	7.31739	575.385	0	368.246	30.7453	50.3248	182.098
38	3	0	30	276.333	0.382	4.99845	4.99845	0.955319	0.43383	3.12279	0.185977	0.876964	4.61956	18.0885	18.0885	11.3008	447.748	201.718	116.947	204.807	314.029	365.206	0.0875113	1.39822	0.0217494	0.179608	1.68709	1.56966	1.71428	1.46474	1.02938	5.14532	255.758	178.072	306.143	18.62	59.4993	257.146
38	4	0	40	327	0.64	7.72999	7.72999	1.33883	0.775318	5.13349	0.298013	0.930474	7.13729	23.6391	23.6391	15.6987	592.287	462.616	483.081	210.514	473.22	523.87	0.358674	3.0405	0.143964	0.195878	3.73901	3.65798	3.91897	2.19336	1.76529	13.6457	306.283	469.035	571.249	41.7299	41.863	207.359
39	1	3	13	176.833	0.4	2.97722	3.42571	0.431223	0.475553	1.83968	0.139651	0.647733	3.10261	16.8363	19.3725	10.4034	694.289	732.247	390.115	706.724	643.249	689.012	0.348223	1.27727	0.0544798	0.457768	2.13774	2.20358	2.20584	2.84592	2.42438	8.30523	332.305	143.248	327.274	46.9664	39.4057	222.456
39	2	3	23	194.333	0.107	3.03235	3.70159	0.618015	0.474207	1.97217	0.129367	0.784849	3.36059	15.6039	19.0477	10.1484	541.357	608.744	444.646	550.812	519.007	549.351	0.288671	1.06765	0.0575223	0.432304	1.84615	1.92116	1.91805	2.28471	1.85756	6.87592	478.688	0	306.361	35.3821	44.5555	256.863
39	3	3	33	232.667	0.459	3.38627	4.27295	0.656235	0.597996	2.26856	0.173207	0.821236	3.861	14.5542	18.3651	9.75024	503.804	478.513	212.258	149.756	371.597	411.501	0.286149	1.14291	0.0367645	0.122985	1.5888	1.58782	1.63476	1.70017	1.26718	5.41458	275.997	321.999	434.237	23.2718	80.1977	376.381
39	4	3	43	253.333	0.261	3.86768	4.50979	0.678599	0.613098	2.39883	0.170417	0.901747	4.08409	15.2671	17.8018	9.46908	630.691	622.255	438.111	529.969	566.226	599.15	0.381503	1.51292	0.0746617	0.477898	2.44698	2.55356	2.54031	2.48342	2.05825	9.28227	205.353	407.745	457.622	36.6406	49.3006	250.552
40	1	3	13	159.333	0.114	3.71091	4.17404	0.536442	0.560008	2.28063	0.169828	0.766298	3.77676	23.2903	26.1969	14.3136	679.692	721.73	533.232	785.775	650.855	700.863	0.404175	1.55012	0.0905579	0.602138	2.64699	2.7167	2.76019	2.91183	2.49095	10.3973	214.517	345.491	413.684	65.2553	39.7874	211.564
40	2	3	23	209.667	0.535	3.86619	4.66128	0.78714	0.583909	2.50637	0.162321	0.9772	4.2298	18.4397	22.2318	11.954	557.389	639.011	417.815	496.553	518.403	549.246	0.373125	1.39702	0.0678201	0.485231	2.3232	2.41642	2.40797	2.28102	1.85383	8.64122	756.294	0	484.028	41.2141	56.0139	251.339
40	3	3	33	245.333	0.357	5.23119	6.40178	1.01174	0.855489	3.47016	0.256968	1.19925	5.78186	21.3228	26.0942	14.1447	571.753	519.606	175.206	266.404	445.947	483.079	0.444517	1.98407	0.0450223	0.319486	2.7931	2.85485	2.84938	1.96624	1.53591	9.83252	409.586	445.903	618.858	40.0782	62.9398	306.287
40	4	3	43	279.333	0.43	6.50505	7.64095	1.1421	1.05079	4.04338	0.288481	1.53894	6.92159	23.2878	27.3543	14.4751	619.494	698.097	581.838	587.372	597.895	622.716	0.733551	2.50485	0.16785	0.90393	4.31018	4.56849	4.51999	2.61781	2.19399	16.7641	336.945	713.842	786.718	60.0148	46.9286	243.792
41	1	2	12	217.333	0.594	5.20769	5.5017	0.749468	0.631129	3.15201	0.22564	0.959617	4.9684	23.9618	25.3146	14.5031	682.175	632.238	398.231	657.114	622.604	658.096	0.399024	2.15023	0.0898567	0.630578	3.26968	3.42538	3.38201	2.68255	2.25937	12.4304	349.943	281.186	448.912	57.195	36.1141	193.024
41	2	2	22	260.667	0.46	5.50024	7.28619	1.13263	0.850351	3.62354	0.263689	1.92593	6.66351	21.1007	27.9521	13.9011	459.521	521.457	399.977	534.455	454.713	486.727	0.443422	1.66509	0.10547	1.02932	3.24331	3.31313	3.37514	2.03002	1.60032	11.6603	677.442	172.909	571.89	44.7324	49.0461	262.186
41	3	2	32	299	0.383	4.6111	6.17388	0.898172	0.760393	3.10181	0.265171	1.49527	5.62264	15.4217	20.6484	10.3739	507.848	409.514	200.369	385.718	399.046	447.57	0.311391	1.57525	0.0531321	0.576754	2.51652	2.46366	2.58294	1.82732	1.39559	8.61621	373.274	387.118	548.59	28.8167	63.6696	302.16
41	4	2	42	337.333	0.485	7.60867	9.11018	1.33869	1.1124	4.71683	0.352371	2.09975	8.28135	22.5553	27.0064	13.9827	538.396	523.876	723.572	496.941	502.538	533.814	0.582761	2.53952	0.254966	1.04345	4.4207	4.57821	4.7394	2.27313	1.84586	16.8161	384.915	727.486	828.335	49.8502	49.2584	251.635
42	1	0	10	187.5	0.33	11.0283	11.0283	1.57914	1.19431	6.59954	0.443876	1.68792	9.92565	58.8175	58.8175	35.1976	660.32	586.049	348.191	633.02	598.061	632.782	0.699924	4.35781	0.154553	1.06849	6.28077	6.59559	6.47396	2.55369	2.12923	23.4817	586.999	607.311	861.528	125.236	36.6893	190.153
42	2	0	20	209	0.228	4.77147	4.77147	0.957663	0.371633	2.95636	0.156161	0.909163	4.39332	22.83	22.83	14.1453	500.007	402.498	426.473	248.893	402.27	437.179	0.149582	1.4782	0.0665983	0.226284	1.92066	1.91942	2.00391	1.8071	1.37517	6.56158	1218.93	0	780.114	31.3951	118.891	193.492
42	3	0	30	263.333	0.543	5.1081	5.1081	0.976276	0.443347	3.1913	0.190057	0.896201	4.7209	19.3978	19.3978	12.1188	474.114	36.0676	53.4455	29.7628	269.18	331.687	0.0159904	1.51304	0.0101577	0.0266734	1.56586	1.375	1.57856	1.30221	0.865234	4.4197	534.69	0	342.202	16.7837	77.4264	283.133
42	4	0	40	310	0.591	7.12291	7.12291	1.23369	0.714428	4.73032	0.274608	0.857399	6.57676	22.9771	22.9771	15.2591	632.561	508.169	603.596	19.7814	488.955	537.952	0.36305	2.99222	0.165752	0.0169605	3.53798	3.48278	3.74517	2.27852	1.85131	13.1867	362.114	352.314	513.604	42.5377	38.9486	201.931
45	1	3	13	143.667	0.407	3.6981	4.06885	0.533595	0.527076	2.261	0.165229	0.724774	3.67808	25.7408	28.3214	15.7378	722.714	677.138	405.102	616.084	652.311	680.903	0.356903	1.63406	0.0669347	0.446522	2.50442	2.65415	2.58809	2.79349	2.37142	9.64896	491.733	35.3434	342.984	67.1622	35.5462	210.458
45	2	3	23	185.833	0.448	3.12228	4.50898	0.646145	0.736387	2.12797	0.164604	1.08949	4.11845	16.8015	24.2636	11.451	538.071	727.994	448.467	500.727	537.148	558.57	0.536086	1.145	0.0738193	0.545536	2.30044	2.42199	2.39271	2.39438	1.96833	8.87514	790.855	0	506.147	47.7586	57.0297	320.107
45	3	3	33	247	0.611	4.23881	5.83738	0.826433	0.916138	2.924	0.242834	1.19829	5.28127	17.1612	23.6331	11.8381	555.996	601.435	412.174	444.897	483.804	532.057	0.550997	1.62573	0.10009	0.533117	2.80994	2.82415	2.93505	2.24306	1.81549	10.5977	370.332	545.805	673.657	42.9057	63.5663	326.035
45	4	3	43	298.333	0.649	5.08892	6.55105	0.901252	1.02315	3.25316	0.244711	1.43244	5.95346	17.0578	21.9588	10.9044	592.733	647.717	314.734	520.258	539.153	573.317	0.66271	1.92825	0.0770187	0.745241	3.41322	3.53202	3.5095	2.39104	1.96495	12.8725	364.244	658.903	760.239	43.148	59.0592	299.76
